# Supplementary material for: Enhancing the Survival of Ichneumonid Parasitoid Campoletis chlorideae (Hymenoptera: Ichneumonidae) by Utilizing Haserpin-e Protein to Effectively Manage Lepidopteran Pests
Source: Insects. 2025 Apr 29;16(5):474. doi: 10.3390/insects16050474 (PMC12112269; doi:10.3390/insects16050474)
Supplement: Supplementary file 1 [file insects-16-00474-s001.zip]

Archive with 1 entries (1 files):
- insects-3530177-supplementary.pdf
